# Supplementary material for: Diagnostic yield and clinical relevance of expanded genetic testing for cancer patients
Source: Genome Med. 2022 Aug 15;14:92. doi: 10.1186/s13073-022-01101-2 (PMC9377129; doi:10.1186/s13073-022-01101-2)
Supplement: Supplementary file 1 — Additional file 1: Table S1. Genes tested on GERMLINE MSK-IMPACT test. [file 13073_2022_1101_MOESM1_ESM.xlsx]

## Sheet: Sheet1
Table S1: Genes tested on GERMLINE MSK-IMPACT test
ALK
APC
ATM
BAP1
BARD1
BLM
BMPR1A
BRCA1
BRCA2
BRIP1
CDC73*
CDH1
CDK4
CDKN2A
CEBPA*
CHEK2
DICER1
EGFR
EPCAM
ERBB2*
ERCC3*
ETV6*
FAM175A
FANCA*
FANCC*
FH
FLCN
GATA2
HOXB13*
HRAS
KIT
KRAS
MAX
MEN1
MET
MITF
MLH1
MRE11A
MSH2
MSH3*
MSH6
MUTYH
NBN
NF1
NF2
NRAS
NTHL1*
PALB2
PAX5
PDGFRA
PHOX2B
PMS2
POLD1*
POLE
PTCH1
PTEN
RAD50
RAD51
RAD51B
RAD51C
RAD51D
RB1
RECQL*
RECQL4
RET
RTEL1
RUNX1
SDHA
SDHAF2
SDHB
SDHC
SDHD
SMAD3
SMAD4
SMARCA4
SMARCB1
STK11
SUFU
TERT
TGFBR1
TGFBR2
TMEM127
TP53
TSC1
TSC2
VHL
WT1
YAP1*
*Genes tested on the 88-gene panel only
