# Supplementary material for: Diagnostic yield and clinical relevance of expanded genetic testing for cancer patients
Source: Genome Med. 2022 Aug 15;14:92. doi: 10.1186/s13073-022-01101-2 (PMC9377129; doi:10.1186/s13073-022-01101-2)
Supplement: Supplementary file 2 — Additional file 2: Table S2. Cancer surveillance and prophylactic surgery recommendations referred to for determining actionability of findings identified in eGT. [file 13073_2022_1101_MOESM2_ESM.xlsx]

## Sheet: Sheet1
Supplementary Table 2: Cancer surveillance and prophylactic surgery recommendations referred to for determining actionability of findings identified in eGT
	Clinical management recommendations
Gene	Early Surveillance	Prophylactic Surgery
ALK	X
APC	X	X
APC (p.Ile1307Ile)	X
ATM	F
BAP1	X
BARD1
BLM
BMPR1A	X
BRCA1	X	F
BRCA2	X	F
BRIP1		F
CDC73	X
CDH1	F	X
CDK4
CDKN2A	X
CEBPA	X
CHEK2	X
CHEK2 p.Ile157Thr	X
DICER1	X
EGFR
EPCAM	X	F
ERBB2 (p.Gly660Asp)
ERCC3
ETV6	X
FAM175A
FANCA
FANCC
FH	X
FLCN	X
GATA2	X
HOXB13
HRAS	X
KIT	X
KRAS	X
MAX	X
MEN1	X
MET	X
MITF (p.Glu318Lys)	X
MLH1	X	F
MRE11A
MSH2	X	F
MSH3
MSH6	X	F
MUTYH monoalleic	X
NBN	F
NF1	X
NF2	X
NTHL1
PALB2	F
PAX5	X
PDGFRA	X
PHOX2B	X
PMS2	X	F
POLD1	X
POLE	X
PTCH1	X
PTEN	X	F
RAD50
RAD51
RAD51B
RAD51C		F
RAD51D		F
RB1	X
RECQL
RECQL4
RET	X	X (for specific variants)
RTEL1 monoallelic
RUNX1	X
SDHA	X
SDHAF2	X
SDHB	X
SDHC	X
SDHD	X
SMAD3	X
SMAD4	X
SMARCA4	X	F
SMARCB1
STK11	X
SUFU	X
TERT	X
TGFBR1	X
TGFBR2	X
TMEM127	X
TP53	X	F
TSC1	X
TSC2	X
VHL	X
WT1	X
YAP1 (p.Arg331Trp)
F, recommended for female patients; X, recommended for both male and female patients
