# Supplementary material for: Diagnostic yield and clinical relevance of expanded genetic testing for cancer patients
Source: Genome Med. 2022 Aug 15;14:92. doi: 10.1186/s13073-022-01101-2 (PMC9377129; doi:10.1186/s13073-022-01101-2)
Supplement: Supplementary file 3 — Additional file 3: Table S3. Genes tested on MSK-IMPACT grouped based on their penetrance and inheritance type. [file 13073_2022_1101_MOESM3_ESM.xlsx]

## Sheet: Sheet1
Table S3: Genes tested on MSK-IMPACT grouped based on their penetrance and inheritance type
Gene	Penetrance/inheritance classification
ALK	HIGH
APC	HIGH
APC (p.Ile1307Lys)	LOW
ATM	MODERATE
BAP1	HIGH
BARD1	MODERATE
BLM	RECESSIVE
BMPR1A	HIGH
BRCA1	HIGH
BRCA2	HIGH
BRIP1	MODERATE
CDC73	UNCERTAIN
CDH1	HIGH
CDK4	HIGH
CDKN2A	HIGH
CEBPA	UNCERTAIN
CHEK2	MODERATE
CHEK2 (p.Ile157Thr)	UNCERTAIN
DICER1	HIGH
EGFR	UNCERTAIN
EGFR (LOF)	RECESSIVE
EPCAM	HIGH
ERBB2	UNCERTAIN
ERCC3	UNCERTAIN
ETV6	HIGH
FAM175A	UNCERTAIN
FANCA	RECESSIVE
FANCC	RECESSIVE
FH	HIGH
FH (p.Lys477dup)	RECESSIVE
FLCN	HIGH
GATA2	HIGH
HOXB13	MODERATE
HRAS	UNCERTAIN
KIT	HIGH
KRAS	UNCERTAIN
MAX	HIGH
MEN1	HIGH
MET	HIGH
MITF(p.Glu318Lys)	MODERATE
MLH1	HIGH
MRE11A	UNCERTAIN
MSH2	HIGH
MSH3	RECESSIVE
MSH6	HIGH
MUTYH	LOW
NBN	MODERATE
NF1	HIGH
NF2	HIGH
NRAS	UNCERTAIN
NTHL1	RECESSIVE
PALB2	HIGH
PAX5	UNCERTAIN
PDGFRA	HIGH
PHOX2B	HIGH
PMS2	HIGH
POLD1	HIGH
POLE	HIGH
PTCH1	HIGH
PTEN	HIGH
RAD50	UNCERTAIN
RAD51	UNCERTAIN
RAD51B	UNCERTAIN
RAD51C	MODERATE
RAD51D	MODERATE
RB1	HIGH
RECQL	UNCERTAIN
RECQL4	RECESSIVE
RET	HIGH
RTEL1	UNCERTAIN
RUNX1	HIGH
SDHA	MODERATE
SDHAF2	HIGH
SDHB	HIGH
SDHC	HIGH
SDHD	HIGH
SMAD3	UNCERTAIN
SMAD4	HIGH
SMARCA4	HIGH
SMARCB1	HIGH
STK11	HIGH
SUFU	HIGH
TERT	UNCERTAIN
TGFBR1	UNCERTAIN
TGFBR2	UNCERTAIN
TMEM127	HIGH
TP53	HIGH
TSC1	HIGH
TSC2	HIGH
VHL	HIGH
VHL (p.Arg200Trp)	RECESSIVE
WT1	HIGH
YAP1 (p.Arg331Trp)	UNCERTAIN
